# Supplementary material for: Real-World Treatment Patterns, Healthcare Resource Utilization, and Healthcare Costs in the First-Line Treatment of Metastatic Non-Small Cell Lung Cancer in the US
Source: Curr Oncol. 2025 Mar 5;32(3):151. doi: 10.3390/curroncol32030151 (PMC11940980; doi:10.3390/curroncol32030151)
Supplement: Supplementary file 1 [file curroncol-32-00151-s001.zip]

Archive with 1 entries (1 files):
- curroncol-3459058-supplementary.pdf
